# Supplementary material for: Diversity-Oriented Synthesis (DOS) Towards Calcitriol Analogs with Sulfur-Containing Side Chains
Source: Int J Mol Sci. 2025 Jun 28;26(13):6266. doi: 10.3390/ijms26136266 (PMC12250139; doi:10.3390/ijms26136266)
Supplement: Supplementary file 1 [file ijms-26-06266-s001.zip]

Archive with 1 entries (1 files):
- ijms-3686783-supplementary.pdf
